# Supplementary material for: Metastable brain waves
Source: Nat Commun. 2019 Mar 5;10:1056. doi: 10.1038/s41467-019-08999-0 (PMC6401142; doi:10.1038/s41467-019-08999-0)
Supplement: Supplementary file 16 — Source Data [file 41467_2019_8999_MOESM16_ESM.xlsx]

## Sheet: Figure 2
Figure 2
	Node centroid coordinates
Nodal mean speed (m s^-1)	x (mm)	y (mm)	z (mm)
30.9313	-15.0558	-47.5021	38.2918
26.3488	-25.7344	-17.8506	-9.90041
44.1413	-54.4359	-23.8803	27.6581
34.871	-17.4884	-94.031	11.7984
38.2937	-60.8872	-22.188	13.2632
31.1081	-18.7897	-61.7343	34.9815
33.1591	-17.0847	-40.3814	0.923729
34.2655	-38.3871	-69.9194	26.6452
37.2994	-33.1937	-76.498	-5.47826
25.8038	-25.9845	-1.83721	-28.4264
30.2194	-23.4677	-5.62903	2.16935
27.9469	-31.6323	-24.9686	-6.54709
40.3531	-40.3677	-51.6951	40
39.1384	-16.4643	0.366071	13.0893
28.3171	-8.72889	-9.70667	63.5378
44.9479	-40.4322	-51.3051	49.5508
44.1047	-53.0824	-63.0588	-0.941176
44.1211	-44.8127	44.1116	14.0398
36.719	-38.7531	-59.3138	-16.6109
29.5417	-22.3475	12.5254	-3.33898
35.1402	-63.7934	-32.216	-7.73709
30.3792	-55.0303	-6.30303	1.55303
28.561	-46.3346	-29.8366	-21.1595
40.3017	-35.192	-32.584	51.08
39.3955	-52.5962	-58.9358	-10.0528
32.9345	-9.55372	-46.7107	25.438
32.2848	-14.1504	7.53097	-9.27434
29.3024	-56.63	4.16117	1.95604
27.9365	-39.031	14.6357	-33.4961
22.9663	-12.4496	-78.062	42.1008
40.0113	-20.8359	-29.0391	63.375
37.3105	-43.6085	23.1489	27.1319
39.2858	-39.1488	-31.0661	39.9008
29.2381	-23.1418	-55.2337	62.6743
31.4805	-52.3969	-0.0077821	-29.4942
28.0813	-13.0901	60.6937	-4.21622
39.251	-25.9837	12.4245	50.5959
34.3475	-31.9142	-76.1373	32.4549
40.9218	-46.1803	-24.2318	40.2146
39.9158	-42.1181	30.9764	35.0945
40.922	-33.9624	19.6692	32.0301
39.1322	-48.7608	-8.77647	36.0392
30.6773	-30.4776	1.34328	-38.1119
29.0016	-13.4797	-67.3415	43.8943
36.0082	-59.144	-44.3951	-10.5597
32.2048	-9.26126	34.2973	42.8018
27.886	-39.3952	12.6855	-0.435484
31.5132	-9.88841	-50.3348	53.382
31.3804	-26.16	-17.8933	-21.8844
27.6984	-9.536	-39.456	39
36.3112	-12.2573	49.4523	13.8921
38.851	-33.9247	37.0795	8.22594
29.5944	-20.3768	1.88406	-27.2464
34.514	-44.8103	4.5431	6.81034
38.3671	-15.122	32.0488	35.2276
42.3393	-24.5633	37.4531	39.8776
36.3833	-27.8095	-92.2857	8.65801
40.508	-55.3333	-31.1395	40.062
42.1022	-25.9651	-1.64192	50.2358
29.3726	-16.6411	-88.6272	-12.4878
31.2819	-43.2741	-5.4749	0.0849421
36.3215	-43.6059	-42.4312	15.8885
29.2444	-41.7538	-40.8385	-17.4308
40.7302	-56.6695	-11.1017	23.9831
34.4088	-25.431	-71.7657	27.113
36.2355	-15.6232	-25.3986	10.1522
44.3926	-36.45	5.00833	45.0667
29.8286	-57.9392	-6.20532	17.0114
41.1485	-42.2372	6.43478	50.253
33.5171	-48.4344	-47.7787	-21.0656
39.8891	-57.848	-49.6	-6.2
42.6752	-38.5918	-20.0449	56.2397
32.068	-50.5824	10.2835	15.1571
28.6846	-7.81166	-70.87	31.139
28.7039	-50.1022	28.5547	-4.81022
32.6725	-24.6124	-45.6512	-4.20155
35.5103	-20.9769	61.4769	10.7538
38.9816	-18.4889	37.7244	27.2267
31.9308	-9.73709	33.2113	9.34272
42.6786	-23.0303	20.4589	49.9134
35.2159	-33.8211	-34.9106	17.626
34.8487	-43.751	41.7593	-7.9751
29.0511	-25.791	36.6045	-15.791
38.1674	-45.7563	-72.1261	25.2605
39.9973	-50.2809	-39.6766	37.0553
31.7925	-7.35433	41.6378	19.2598
40.1786	-38.4901	-4.16601	55.7708
35.0024	-25.8513	-84.1859	14.1487
29.2551	-12.0348	-65.713	16.2261
32.0224	-29.3443	13.2951	-25.1803
42.045	-37.7287	-42.7132	56.1938
33.8605	-60.5617	-18.9617	-5.4383
39.9839	-34.1887	32.8755	23.2302
40.1429	-39.3098	-78.2667	-13.3725
30.0492	-21.2114	-40.0407	69.1545
29.403	-16.2275	25.0118	54.5569
33.2062	-50.6325	-2.05983	14.1026
35.0585	-58.6529	-20.3719	-14.2975
34.9955	-38.7328	-77.8473	5.48855
33.5205	-8.42727	-8.24545	37.3182
39.0298	-32.3725	-63.9109	53.6761
35.5942	-38.0687	-76.5665	18.8069
28.5571	-7.3	52.5067	-4.70667
35.8989	-54.6641	-18.3552	5.49807
34.3767	-19.1965	-45.2664	64.1921
40.5288	-44.4237	-66.7288	36.2542
44.2287	-58.4	-32.2519	24.2741
35.1667	-20.6489	-58.2824	49.2519
33.7683	-10.3982	-32.5882	50.1357
26.905	-11.7857	27.6696	-18.8929
28.4695	-33.8745	-7.78243	-1.60669
25.6243	-29.2062	18.8093	-30.2879
38.8185	-31.6958	22.251	8.04563
33.1896	-35.541	40.877	-11.8361
38.1421	-24.8833	-2.925	15.1417
33.2715	-42.56	-24.096	2.496
31.8457	-12.5714	-20.4706	65.8067
33.9794	-35.7923	-20.2462	11.3615
31.5371	-25.8874	27.3766	-12.1039
44.9657	-46.3158	32.5714	17.1654
43.9277	-32.8127	43.5299	29.3546
25.5813	-28.7887	-33.277	-13.3521
36.3333	-44.402	-70.2513	5.41709
32.3532	-26.0803	48.0803	-9.22088
31.171	-47	17.7578	4.25
42.7223	-57.8577	-33.9209	15.6838
32.7933	-26.2278	-85.5781	25.4768
31.097	-26.25	56.6875	-6.38281
36.4276	-54.0588	-13.5588	32.2647
33.1241	-47.9918	-13.4815	-19.9835
34.0159	-10.1969	-26.0157	34.5906
29.0279	-37.0439	-12.1842	-32.0263
36.8467	-12.3	17.2769	43.7077
25.3324	-7.71636	-93.7745	-0.930909
32.3976	-36.7967	-52.4472	-5.73171
36.2298	-20.2385	50.7923	27.0462
38.0947	-16.8075	-11.4642	62.966
38.322	-16.8	-10.6756	53.3511
36.0086	-29.0328	-81.5328	0.57377
41.9296	-47.8833	11.6809	36.9105
39.0009	-44.0857	-8.39048	13.8476
25.8485	-33	-47.1074	-13.4463
31.256	-10.3889	15.3796	34.1111
40.92	-48.5569	-57.4902	34.0471
40.4359	-44.9417	-32.2242	57.2556
33.013	-40.403	5.29104	-7.35075
26.2992	-8.1629	-62.3167	21.1041
35.8955	-11.0526	38.3534	-3.09774
33.1366	-12.5433	-33.7874	70.126
29.3108	-57.5582	-45.2209	-20.8112
25.826	-14.9672	53.8525	-10.5328
42.5864	-38.7287	7.08527	26.4109
29.3721	-40.1111	-22.8968	-15.8254
43.945	-55.094	-55.9316	13.7607
29.6372	-9.04762	53.9048	29.7656
25.2509	-49.916	16.2214	-16.313
32.1945	-52.8333	25.6833	6.625
31.3133	-11.7671	31.9839	23.2932
31.7312	-56.5803	-6.79793	-7.93782
40.7559	-55.5531	-48.989	21.663
30.6156	-24.6425	11.4932	-12.0452
39.9477	-42.786	3.20623	34.1556
27.7338	-29.3542	-2.63542	-16.25
27.326	-32.6204	-22.6286	-25.6245
38.1644	-58.6742	-16.9438	-23.633
25.6376	-11.4357	-81.8506	32.3734
35.3213	-30.2167	-67.7583	-12.8333
31.9463	-54.0884	4.8755	-18.2811
29.7758	-16.3506	-86.2789	27.5139
29.5614	-43.9447	16.3399	-12.0079
37.1253	-50.8538	-37.8182	4.32411
39.5297	-51.3569	-48.1333	29.9216
42.1771	-33.3253	28.8273	37.1888
41.6391	-30.1811	-91.8765	-2.03292
38.9974	-35.3906	-59.6137	32.0258
32.603	-22.9238	-21.0673	70.3587
36.3656	-31.6016	-57.0976	45.439
42.3383	-43.8595	-59.6033	-0.181818
32.0882	-9.00441	1.60352	52.8194
31.8562	-15.6554	35.9176	48.8464
31.8445	-12.4878	-94.4146	-8.23577
33.6159	-21.9917	-76.2667	43.025
34.9296	-12.4794	-16.2846	41.5131
34.5702	-13.6793	15.2574	23.0211
36.327	-30.4309	-54.7317	58.9675
41.2451	-26.1163	-34.3488	52.7519
33.3631	-57.9412	5.20588	21.7574
32.9076	-23.2351	-63.0598	-5.72112
41.3386	-42.5907	-25.7438	16.6263
40.0158	-41.6458	-59.4792	12.4514
32.128	-8.78652	44.5618	-14.412
31.5848	-44.2055	3.71542	-32.498
40.3745	-50	-63.7542	12.8136
30.7519	-40.3539	-3.3251	-28.3868
36.1724	-24.1245	55.6763	3.87552
39.5886	-58.2915	-32.0405	1.07692
44.1108	-30.3534	-13.181	58.8707
34.1864	-29.668	13.2874	-0.364372
42.6159	-49.6709	-27.0127	12.6751
37.7213	-53.8182	2.07792	36.9264
34.3683	-17.3571	16.5238	9.19048
31.593	-28.7313	-6.97015	10.4701
39.8215	-32.1803	-30.7382	64.9013
35.2742	-48.1083	17.2583	31.5083
31.8908	-20.3485	-51.6266	19.8672
33.6936	-43.5546	13.042	-25.0924
37.8396	-38.3223	24.2975	1.43802
36.3888	-16.651	-79.0039	-6.57255
38.3576	-30.5364	6.68966	54.7816
47.3274	-46.5197	35.5276	0.275591
26.3561	-23.3959	26.5469	-20.6694
31.5575	-12.6478	-51.4332	66.5911
31.4902	-15.1077	-25.9231	-0.546154
46.5095	-30.9084	22.7634	46.5649
23.8435	-15.8972	-57.2964	25.2727
32.7738	-12.544	-38.024	55.664
31.0763	-16.8477	-65.1523	57.4733
31.1804	-11.3623	61.5797	10.1232
33.6964	-18.834	-76.0085	19.9064
41.1481	-48.513	-16.0743	45.2565
27.1873	-12.5478	17.9913	-15.5913
30.9746	-14.9318	46.8106	35.2273
40.4487	-42.7931	-11.8017	50.8362
25.7868	-6.99623	-79.8868	7.18491
35.0926	-51.8154	-22.4769	-23.8
33.2567	-8.04545	58.4924	18.9621
29.2472	-9.74486	26.7325	-6.68313
37.374	-26.2424	49.7662	23.9654
41.047	-34.6452	41.6532	15.6129
34.1425	-51.5649	18.4268	22
31.4718	-9.94175	23.9903	49.3981
40.1807	-34.8333	53.0606	16.4394
32.0823	-10.6789	-94.5413	7.07339
31.7637	-14.4177	-62.0643	2.62651
32.7851	-11.2982	9.29825	52.2105
34.0065	-11.1213	1.6318	64.5523
38.1266	-18.1466	10.3966	59.2586
38.1355	-26.7295	-90.2213	-12.0082
35.8801	-31.8	-73.0667	41.4444
31.551	-55.3617	-5.43972	-17.9504
26.0509	-19.2078	-51.5765	-5.2
41.3164	-34.2468	52.4	4.53617
45.7724	-60.819	-43.8017	4.21552
39.1334	-42.2564	46.3223	1.95604
41.1282	-45.2645	-76.0992	-5.81818
32.9239	-12.2072	-66.8048	9.44223
33.2323	-21.8699	-34.5203	39.2358
33.0702	-55.8755	-35.5486	-17.0739
37.6129	-10.8783	2.5913	35.3478
39.8226	-48.5517	-49.8017	44.1379
43.0553	-47.2033	-35.3659	47.0163
30.9768	-11.7143	-85.0714	12.1032
30.0965	-13.121	-56.6613	47.8226
26.558	-12.1283	-73.4491	-4.96604
36.9345	-25.1159	-11.3476	67.1674
44.3587	-34.4113	-9.08065	42.1613
32.2078	13.6769	-47.9825	38.4017
27.2984	24.7863	-18.3588	-10.3664
42.9154	53.3143	-23.8857	28.1469
29.398	15.8839	-94.1161	12.5804
39.9583	60.6103	-22.3309	14.0588
29.2092	17.3765	-62.0486	35.1498
34.3961	16.3852	-40.5	1.53279
31.5401	36.9355	-70.0403	27.4113
36.645	31.9322	-77.339	-5.49153
25.4115	25.9544	-2.327	-27.7414
30.3468	23.1206	-5.84397	2.2766
29.1261	31.1179	-25.1354	-5.36245
39.5116	39.0984	-50.7705	40.5902
36.7719	16.412	1.06438	13.133
32.2294	7.21168	-10.3431	62.8759
46.3938	39.6299	-52.0236	50.5591
44.1729	52.0837	-63.2218	-0.686192
43.9032	44.7049	43.8934	15.1311
36.2065	37.584	-59.576	-16.04
29.032	22.6581	12.8034	-3.30769
39.7878	63.0397	-32.9048	-6.4127
31.4615	54.2881	-6.34746	2.13559
33.1417	46.1719	-29.7104	-19.5747
36.6224	34.6332	-31.9196	51.9296
38.6444	51.821	-59.0039	-9.54086
32.5752	8.27451	-46.7608	26.2902
32.8301	13.8537	7.54472	-8.81301
31.2256	55.7568	4.27027	2.32432
29.973	38.8182	14.2645	-32.5041
24.0262	11.1721	-77.8033	42.0984
38.9664	19.6437	-28.8664	63.1336
33.049	43.794	23.4077	28.1631
38.9595	38.9308	-31.2385	40.6077
28.6166	22.0328	-56.082	62.5656
34.343	52.1288	0.0772532	-28.7554
28.7171	13.2489	60.552	-3.71041
36.2697	26.0941	12.3608	51.2157
33.3858	30.3385	-75.6	33.2769
39.732	45.8939	-23.951	40.1959
43.6823	42.2447	30.5063	35.6203
40.7424	33.8417	19.518	32.3813
35.3199	48.3983	-9.32468	36.7706
36.079	30.7681	0.882129	-37.1407
27.8851	12.6719	-67.2578	44.2266
39.8489	58.9919	-45.3145	-10.4435
32.053	8.23488	34.3915	42.9039
31.4344	39.7211	12.741	-0.0956175
32.0984	8.63941	-50.4387	53.4275
32.4258	25.3465	-17.7717	-21.9528
29.7839	7.83051	-39.1119	38.6847
36.8414	11.7991	49.2227	14.2707
38.6738	34.07	36.607	8.89494
28.3015	21.119	2.79365	-23.9048
34.4022	45.2593	5.64609	8.09053
36.976	14.656	32.024	35.304
40.2626	24.5495	37.5238	40.5861
38.9543	25.8182	-92.4664	9.0751
43.3435	54.7557	-31.6107	41.0687
38.7065	25.7354	-1.50195	50.5214
34.958	15.1347	-88.6531	-11.7306
33.045	43.4031	-5.75194	0.224806
36.8763	42.8716	-43.1128	16.3424
30.9792	41.1395	-40.8217	-17.1318
36.8362	55.5207	-12.1157	24.9587
31.4049	24.3448	-72.3017	26.9655
36.1127	14.6953	-25.3984	10.1484
44.0333	36.6039	4.8549	45.4667
30.1741	57.0544	-6.76987	18.2929
42.7203	42.3496	5.97561	50.5122
36.0292	47.2542	-47.9237	-19.8814
40.4452	57.1715	-50.1841	-5.53975
39.6067	38.2269	-20.2101	56.7059
31.6036	50.7946	9.63393	16.1518
29.2843	6.42446	-70.0935	32.4676
32.2393	49.7109	28.3594	-4.3125
32.2927	23.5203	-45.1951	-4.47154
36.89	21.0192	61.4943	11.1494
38.1583	19.8153	37.4458	27.9036
32.8726	8.7686	33.5207	10.6612
39.0113	22.9633	20.5413	50.4679
33.2605	31.4677	-32.1694	17.3226
34.6881	43.7615	41.9385	-7.47692
28.3015	25.4234	36.5766	-15.7737
38.1401	44.8716	-71.8911	25.4397
40.4945	49.947	-39.75	37.9924
31.6264	6.90657	40.872	19.9931
37.748	38.3922	-3.92157	56.5098
33.0248	24.5752	-84.9646	14.7168
31.7101	11.2314	-66.2397	16.5455
33.0534	29.4094	13.0079	-24.0157
43.4423	36.3707	-43.2069	56.3793
34.1819	60.2092	-19.5649	-4.24268
39.2357	34.7686	32.7373	24.0784
42.6991	38.8097	-78.251	-12.3239
29.0811	20.6552	-40.1207	69.3362
31.5441	16.2053	24.8517	54.5779
31.0795	50.7583	-2.58333	14.4417
39.8831	58.2642	-20.4453	-13.7736
34.3191	37.6392	-78.4549	5.16863
36.5311	6.77941	-8.625	37.2941
38.9311	31.4846	-63.7	53.8769
35.4276	36.5814	-77.3721	19.3023
30.0488	7.8	51.5154	-4.16923
36.8284	53.9923	-18.8736	6.78927
34.093	18.5172	-45.4397	65.0172
42.8459	43	-67.1719	36.9219
43.4667	57.1818	-31.8864	24.8485
34.1298	19.5462	-59.0672	49.4538
34.0539	8.928	-32.32	49.672
27.6797	11.0522	27.9391	-18.3565
30.6831	34.0082	-7.90204	-1.03673
30.4112	29.433	19.0268	-29.5479
36.7135	30.9339	21.438	8.31405
34.0563	35.5	40.775	-11.45
35.3212	24.0255	-3.62553	15.6255
36.4967	41.9389	-24.5502	2.54148
29.9526	12.036	-20.6757	65.8288
31.5385	35.3778	-20.3037	11.6519
32.726	25.3256	27.3411	-11.9147
40.2703	46.3166	32.2548	17.112
43.531	32.9076	43.5294	29.9748
26.3943	28.4016	-33.4344	-13.3279
35.2773	43.8008	-70.6805	6.40664
31.2196	26.3347	47.8167	-8.96414
33.4051	46.8346	17.6535	4.83465
47.7346	57.9664	-34.2353	16.4538
32.726	24.1781	-85.5304	26.664
31.8411	26.3478	56.5375	-6.20553
31.093	53.7056	-13.013	33.6623
35.1798	47.2222	-13.7607	-19.4274
34.9506	9.1811	-25.6772	34.6063
31.4596	37.3665	-12.552	-30.6787
33.202	10.853	17.4839	44.0143
28.9234	7.26693	-93.9841	-0.916335
31.7529	36.4085	-52.5957	-5.2766
35.1636	20.2231	50.5308	27.2
36.3294	16.3125	-11.6875	63.5703
35.7199	15.8067	-10.5378	53.4706
35.7449	28.1573	-81.0562	1.82022
40.8717	47.9217	11.8348	37.9826
36.6613	43.7156	-8.86239	14.8257
25.7489	32.1044	-47.6305	-12.755
33.1102	9.6087	15.3841	34.3333
41.8519	47.9847	-57.8397	34.8855
42.3239	43.6628	-33.295	58.1149
34.6364	40.1964	5.09818	-6.85818
30.2583	6.5704	-62.2455	21.2491
33.6336	10.8592	38.1444	-2.83755
32.3996	12.3	-33.9167	70.225
33.2114	57.5802	-45.6794	-20.1603
24.8043	14.85	53.9333	-10.4333
39.6156	38.6853	6.97211	27.1155
29.9413	39.7642	-23.7886	-15.3171
46.245	54.4082	-56.5469	14.9224
28.5176	8.9098	53.8824	30.2745
24.2627	49.7236	15.8618	-15.7967
32.7683	53.2405	25.7046	7.23207
31.8726	11.2077	31.9154	23.6692
31.8574	56.1545	-7.72358	-6.5935
45.0822	54.2213	-49.2596	21.4468
30.9872	24.1757	10.569	-12.2176
37.0409	42.9344	3.28958	34.3243
29.4328	29.5345	-1.91379	-15.8103
28.087	32.5812	-22.547	-25.188
41.6673	57.6583	-16.3917	-23.0333
28.0684	10.1868	-82.1556	32.2101
33.5738	29.5566	-67.5385	-12.3891
31.2306	53.7083	4.675	-17.4167
27.3957	14.7387	-87.036	27.7297
32.3453	44.1695	16.4915	-11.4237
39.7339	49.9247	-38.0921	5.13808
41.4458	50.9655	-48.4674	30.4291
43.6553	33.1647	28.6586	37.7912
42.4073	28.5388	-92.1306	-1.51837
37.3652	34.626	-59.6667	31.6504
32.9412	22.0087	-22.0087	70.8087
36.2985	30.4889	-56.9156	45.4756
40.0982	43.6318	-59.7741	0.794979
30.7306	7.39068	1.82079	52.8387
32.2633	15.5887	35.5645	49
28.0296	11.0218	-94.1485	-8.14847
32.4659	20.9474	-76.3887	43.6923
35.9627	11.7239	-15.8731	41.8134
35.5765	12.5804	15.6784	23.4196
38.2619	29.2603	-54.2009	59.2055
37.0306	25.6305	-35.3253	52.3855
31.8928	56.6964	4.74107	22.5804
32.2748	22.3602	-63.6682	-4.93839
39.0992	41.5	-26.5714	16.9643
38.4945	40.6222	-59.5467	12.8622
31.4449	8.59524	44.5714	-14.1905
33.9261	44.1847	3.39759	-32.1365
37.1269	48.5115	-63.5344	13.5038
32.4676	40.6277	-3.29197	-27.9635
34.5796	24.1594	55.259	4.50996
40.9685	57.3407	-32.5926	1.94074
40.2905	30.2538	-13.8923	59.1846
34.9637	30.0238	13.5159	-0.253968
40.5223	48.4928	-26.8913	14.3188
38.5631	53.5593	1.74576	37.8051
33.9087	16.7004	16.3466	9.42238
32.6843	29.0275	-6.56471	10.7216
39.5645	31.3653	-31.3284	64.8782
32.2025	48.0314	16.9098	32.1804
31.7745	21.156	-51.6454	20.4681
33.2917	43.5019	12.9416	-24.4903
38.573	38.6284	24.0613	2.81992
39.6045	15.8333	-78.9298	-6.81579
37.6063	30.5039	6.41732	55.3858
43.3212	46.7649	35.4183	1.04382
28.6749	23	27.2059	-20.0294
28.4681	12.3051	-51.7288	66.7966
32.1635	14.3896	-25.7316	0.0692641
44.349	31.0076	22.6183	47.542
25.3389	15.1713	-57.2351	25.1952
33.2323	11.6904	-37.7573	55.8912
29.9866	16.1453	-64.6068	58.4701
32.1326	11.7395	61.3487	10.728
32.9799	18.0323	-76.379	19.9435
39.2142	48.1687	-16.0723	46.2169
26.7757	12.5692	18.1818	-14.996
36.0763	14.8506	46.8966	35.318
38.6872	42.3148	-11.8148	51.3333
28.6877	6.61765	-79.5074	7.31618
37.1738	51.0614	-22.7105	-23.1491
32.4179	8.88	57.672	19.68
28.6135	9.0038	27.1331	-6.80608
38.7901	26.1	49.6083	24.1667
40.4684	34.4979	41.4772	15.8672
33.9586	51.4876	18.2479	22.562
30.7245	8.84047	24.0856	49.8366
41.4174	34.811	52.8819	17.4882
33.2173	9.78571	-94.5536	7.01786
37.0831	14.2397	-62.5537	2.52066
32.8952	10.448	9.104	51.992
29.8958	10.0863	1.34118	64.3922
35.5016	17.6357	10.5271	59.4729
38.5791	24.9016	-90.5164	-11.1066
36.372	30.5702	-73.2426	42.383
32.6733	54.6376	-5.8952	-17.5109
31.6536	18.5425	-51.5709	-4.87449
38.6186	34.3454	52.3213	5.38153
51.8347	60.9847	-44.0382	5.61832
37.6953	42.0815	46.0444	2.59259
41.3796	44.2258	-75.7661	-5.3629
30.0137	10.8539	-67.161	9.40824
32.8956	20.9587	-35.0909	39.0165
37.5955	55.6392	-35.3569	-16.6039
38.7773	10.2129	2.60837	35.8099
44.3641	48	-50.2678	44.6527
45.0096	46.5633	-34.6776	47.6653
32.0182	10.8197	-85.1721	12.3934
29.6005	11.6766	-57.217	47.8383
28.0078	10.7097	-73.7581	-4.79032
35.6108	24.7302	-10.9762	67.6111
41.6941	34.3563	-9.05263	42.1296
27.2059	-25.3356	2.65052	-17.5017

## Sheet: Figure 4
Figure 4
Model dwell times (ms)	MEG data dwell times (ms)
28	52
8	64
24	68
108	44
8	24
236	40
40	56
56	48
172	52
64	40
12	72
56	36
56	32
24	80
8	52
172	28
8	52
44	328
76	52
24	40
172	76
128	32
28	44
164	32
180	36
72	44
8	68
12	44
8	40
8	44
56	20
92	28
64	52
60	32
32	68
32	88
16	56
96	20
136	40
64	52
24	60
68	48
64	32
196	56
68	36
72	60
128	32
56	64
8	28
56	104
332	96
416	40
148	24
168	24
56	48
16	24
8	68
56	160
104	24
168	20
284	24
36	20
100	40
8	20
24	96
8	64
12	52
48	20
28	76
28	36
8	140
20	216
36	128
144	36
216	32
212	32
40	20
64	24
52	52
52	56
60	20
36	40
56	60
60	28
72	48
20	36
24	20
12	48
68	56
24	40
84	144
48	36
8	68
100	64
28	40
28	76
44	60
108	48
544	48
56	48
92	40
36	108
92	92
52	44
32	20
36	44
48	96
512	68
180	56
8	28
28	24
32	24
96	36
8	48
8	52
188	52
8	36
152	104
72	32
68	48
28	56
88	52
8	60
68	68
28	52
64	40
92	28
60	132
8	60
452	60
44	72
36	56
36	52
52	44
72	36
36	32
172	20
120	76
96	52
8	56
64	68
36	48
32	56
32	20
68	92
8	48
8	80
20	52
20	48
388	28
104	60
200	56
140	44
100	60
104	32
260	28
204	48
84	76
140	72
68	36
96	24
32	56
104	20
128	104
80	24
8	72
164	140
112	84
64	40
100	32
476	160
28	96
80	80
148	40
44	76
28	52
36	32
28	24
16	24
440	52
44	60
308	32
44	48
208	52
8	20
64	72
56	64
136	40
8	24
124	76
20	108
472	24
56	40
44	56
84	52
68	32
16	72
100	112
92	44
28	44
8	36
80	132
28	20
28	44
796	20
44	52
8	32
184	24
60	116
136	132
68	56
184	72
108	40
28	32
48	40
100	56
236	52
204	28
100	44
12	20
40	68
180	48
8	88
72	60
48	60
8	52
28	36
72	52
168	40
28	88
72	48
136	36
16	108
436	36
40	52
48	60
48	88
124	108
412	68
20	76
136	76
112	152
8	48
108	40
64	32
8	88
140	48
60	132
128	20
164	28
132	92
76	24
116	24
24	48
68	84
400	20
28	156
8	64
20	24
20	48
236	40
16	60
144	196
8	48
20	48
8	48
32	100
144	64
228	144
80	24
88	32
340	88
48	20
28	144
36	28
108	36
12	48
8	68
56	260
8	136
140	156
80	40
20	48
112	52
28	168
56	116
64	48
200	104
76	72
128	100
36	44
128	52
132	60
168	176
64	68
72	128
492	44
208	52
24	44
8	48
68	20
24	68
68	56
48	48
144	24
80	76
668	20
156	36
128	32
24	28
56	60
120	104
260	28
100	120
228	24
8	56
8	36
8	24
60	28
20	148
8	92
8	64
84	80
56	36
120	48
28	24
44	36
112	44
212	48
16	36
12	72
8	64
20	28
12	116
56	28
84	44
64	36
72	60
148	40
96	96
44	64
40	200
60	32
280	20
84	424
56	32
44	80
504	48
64	28
72	32
160	28
8	24
160	32
288	20
8	24
8	24
28	244
32	56
24	24
52	36
16	32
84	80
36	76
28	96
136	52
28	144
72	48
20	124
44	48
556	80
308	132
16	68
140	32
104	24
140	24
8	96
64	28
16	24
48	100
112	96
32	60
52	52
64	24
56	48
128	44
132	180
92	48
56	52
156	60
44	24
28	124
24	40
8	52
32	64
500	52
56	80
36	52
56	104
8	112
148	36
64	40
36	24
280	80
20	36
56	40
276	44
88	192
100	28
100	40
96	28
56	96
36	92
56	84
120	92
64	40
132	44
68	60
124	184
92	68
28	52
8	24
180	96
52	52
56	72
104	32
136	20
108	52
8	20
76	144
80	40
60	116
96	52
64	44
292	96
8	112
360	20
164	48
120	56
120	184
212	48
64	56
72	40
24	48
80	64
40	48
128	160
180	184
192	44
56	84
44	72
8	432
48	140
224	76
180	100
40	64
16	48
76	52
28	32
48	140
668	56
96	72
84	100
136	20
32	76
12	32
36	28
152	64
24	68
68	108
64	48
8	60
104	236
20	60
148	64
164	40
48	36
8	104
8	60
20	32
16	60
88	160
168	64
36	112
144	52
172	40
108	76
48	52
24	44
8	56
28	36
56	56
48	72
8	36
260	76
152	80
172	20
168	36
28	60
80	28
64	24
8	40
8	44
16	92
92	56
72	76
28	84
40	84
80	60
56	112
24	48
16	48
116	176
84	288
136	276
8	184
184	76
296	52
64	20
56	116
120	28
36	44
20	232
464	44
124	36
48	20
24	28
24	104
56	48
156	28
12	96
116	68
8	32
12	28
56	104
64	92
40	44
60	136
56	36
144	176
48	36
40	48
28	56
12	108
100	36
164	40
104	388
32	52
32	40
24	48
92	200
68	48
48	92
452	120
24	36
60	60
164	68
12	72
56	24
68	32
196	232
168	48
164	28
180	108
32	80
460	60
24	88
8	84
60	72
20	84
8	48
8	20
8	72
200	32
208	164
112	44
8	60
20	88
120	48
28	200
44	92
128	276
268	64
72	32
84	36
104	160
44	24
84	48
36	36
124	28
164	124
56	44
20	40
156	32
24	60
16	28
108	52
100	96
176	68
48	184
48	24
28	32
44	36
76	108
36	44
68	20
52	52
64	32
36	164
156	72
28	24
28	60
144	96
8	92
88	20
64	80
120	36
8	24
12	36
28	36
8	52
36	32
8	96
12	40
240	64
160	60
28	124
184	188
76	108
44	64
40	48
8	24
220	48
40	76
116	28
160	88
100	28
32	48
88	60
16	40
284	272
36	172
20	40
52	44
36	44
28	32
64	68
8	44
376	28
8	120
84	388
16	52
68	32
68	20
52	20
100	36
28	48
28	52
8	44
28	48
64	36
724	40
40	20
36	52
16	40
132	84
36	40
140	92
20	96
12	96
8	52
12	72
8	76
84	52
136	52
108	48
16	128
316	228
104	264
156	52
84	64
228	28
80	48
76	68
120	72
76	68
128	36
164	40
68	44
84	48
116	28
56	44
84	140
20	56
20	44
180	32
440	84
8	44
40	36
8	68
16	72
8	40
84	84
32	52
160	20
800	60
112	52
8	72
76	36
8	68
28	64
8	32
84	44
140	72
228	152
40	256
76	196
240	96
28	40
324	28
196	40
8	108
24	24
20	44
8	36
64	108
36	140
36	44
116	52
8	56
36	36
68	156
24	36
36	24
124	216
72	76
40	80
8	24
28	20
68	60
144	76
224	40
100	56
136	92
60	40
40	72
8	36
48	20
236	228
348	48
80	32
32	24
44	88
48	48
100	132
152	68
8	24
100	96
40	24
96	44
228	52
112	20
36	56
8	152
160	20
192	44
156	40
16	72
96	36
180	56
16	56
68	104
40	64
92	48
256	48
228	28
60	28
288	44
32	72
28	60
52	24
112	36
96	32
452	72
36	48
200	28
40	52
164	40
232	80
76	32
24	24
152	188
52	104
88	120
28	140
56	20
32	216
32	224
28	76
88	100
244	56
128	32
188	52
324	28
8	40
136	40
8	80
64	132
108	200
20	132
16	68
28	36
56	72
48	32
8	52
16	80
28	56
20	104
84	28
68	20
32	32
96	28
180	44
20	24
184	40
44	20
52	28
32	56
32	28
16	20
96	24
24	28
248	60
20	76
140	28
36	52
40	28
52	192
204	52
36	44
148	24
212	44
8	52
20	96
200	36
100	68
20	56
48	52
52	92
148	28
40	264
812	60
100	20
48	24
32	24
408	64
116	28
192	24
32	28
16	24
32	24
52	48
28	48
36	52
204	48
16	40
28	48
28	48
28	48
128	40
16	44
8	64
20	44
12	36
112	56
20	112
52	40
24	80
64	124
44	88
64	124
20	20
100	52
16	28
60	76
76	252
64	28
80	52
20	52
104	40
164	32
288	60
44	20
168	208
8	48
12	48
108	36
44	68
164	28
20	44
152	32
40	52
12	20
20	36
8	32
36	128
44	80
56	52
92	64
880	24
16	20
28	116
8	36
28	24
148	64
8	56
28	44
24	28
60	28
28	20
308	36
72	48
140	48
212	156
8	108
44	20
60	28
16	60
64	32
596	156
56	92
104	84
268	52
24	44
24	84
16	48
140	124
100	48
104	52
108	136
36	40
100	52
64	40
8	40
12	108
32	44
456	52
152	136
8	72
28	20
160	232
12	148
92	228
64	28
32	20
160	48
80	20
36	36
44	48
48	44
8	36
8	24
168	164
24	76
32	20
72	24
148	48
44	20
152	32
36	88
44	20
176	32
232	56
28	24
104	128
148	40
120	400
28	52
244	228
144	88
120	116
8	140
8	52
124	32
16	36
8	40
8	68
8	28
96	44
8	80
92	48
8	56
140	60
112	44
8	80
168	164
92	136
28	64
36	52
84	20
8	28
96	56
8	44
56	76
28	40
8	68
24	20
188	44
8	20
84	40
8	156
32	64
56	40
136	44
24	44
80	84
40	196
28	20
16	40
8	24
64	32
76	24
64	36
52	84
20	104
44	60
104	80
136	100
8	40
48	52
92	24
96	128
100	20
8	36
56	44
188	68
124	72
96	20
100	80
8	92
12	36
8	104
68	68
28	72
60	140
172	88
8	44
384	76
264	52
264	24
8	36
20	308
24	20
92	40
76	80
12	44
120	72
8	28
76	20
60	32
24	52
36	48
36	120
8	96
32	28
108	68
64	24
68	152
44	100
8	52
28	24
40	44
28	60
8	48
8	212
32	252
8	76
80	320
112	64
28	52
36	80
48	232
48	20
8	200
156	24
180	84
112	80
64	128
56	64
120	40
8	44
124	120
64	24
96	40
72	24
8	40
68	32
16	112
24	88
264	404
148	64
8	224
40	96
108	64
36	20
20	40
8	40
32	52
52	44
204	144
56	180
340	228
60	32
8	48
52	116
96	24
128	80
468	20
8	264
28	224
164	68
204	20
60	52
24	20
64	40
224	96
108	20
156	40
176	36
40	196
8	64
8	24
20	52
72	48
36	28
104	36
64	112
484	24
8	48
8	24
20	48
132	52
92	48
28	40
60	360
48	284
40	72
168	56
100	36
40	32
96	156
40	24
56	28
128	60
76	80
228	24
32	236
96	20
36	88
32	84
76	48
116	96
60	28
64	32
36	64
28	84
96	52
196	88
1152	48
48	40
208	44
48	20
40	20
584	36
88	32
8	24
8	40
44	44
188	60
52	28
212	96
92	36
40	64
8	52
40	40
52	28
56	56
40	36
36	36
240	60
128	92
92	80
212	48
160	28
108	32
36	44
20	32
8	56
8	32
40	40
72	20
492	40
48	20
20	64
28	52
8	76
24	68
28	104
56	20
64	20
64	44
8	44
56	64
28	32
24	52
148	20
92	48
136	36
188	40
88	32
56	52
552	40
64	240
56	56
64	60
64	80
92	28
32	92
92	56
8	24
100	48
268	84
144	36
76	76
76	76
284	52
56	68
204	40
176	52
8	28
84	20
132	36
120	76
8	36
12	24
44	52
28	48
120	20
8	32
20	36
212	96
44	108
16	20
84	36
52	108
136	36
28	72
40	60
128	48
56	28
36	36
84	24
44	56
288	24
136	52
64	28
20	112
32	32
72	32
20	44
156	80
112	40
80	24
24	36
32	60
64	32
48	32
136	84
88	40
64	80
164	48
32	36
8	52
16	52
56	36
84	28
120	28
44	20
56	28
116	36
64	20
120	68
8	44
72	24
44	88
84	32
20	32
196	76
40	244
64	32
52	84
104	136
36	32
8	48
28	36
56	44
120	24
44	64
8	48
52	28
8	48
72	60
60	32
8	40
28	92
32	20
12	48
56	36
272	44
100	84
44	32
20	56
224	76
72	88
28	84
84	48
100	56
36	28
20	40
8	76
12	24
232	32
60	52
28	84
96	44
44	28
28	44
56	44
48	76
24	64
12	48
32	40
8	48
20	40
156	48
12	52
8	28
68	36
28	56
28	40
8	84
8	40
28	40
20	40
44	48
116	20
92	52
112	44
72	24
28	44
56	124
100	56
112	20
44	44
20	48
8	20
56	52
96	32
36	56
480	40
100	124
12	84
28	124
140	96
8	116
16	20
152	68
60	32
8	36
24	32
140	128
148	28
100	36
24	48
32	48
84	48
60	20
156	40
36	56
40	24
148	40
24	100
32	40
236	60
120	40
40	48
172	92
56	100
124	20
100	40
48	24
8	36
20	20
72	24
8	76
64	44
8	36
76	52
36	72
80	24
48	36
16	40
8	48
76	36
16	48
80	36
32	44
136	44
188	68
20	88
28	112
52	20
44	48
12	36
16	20
8	64
76	36
68	40
76	68
8	32
44	32
88	48
24	36
40	60
24	148
128	52
168	96
112	24
380	72
232	32
8	76
8	44
28	48
8	100
56	56
56	28
8	40
28	32
32	60
8	24
8	52
48	48
80	60
64	48
8	72
28	36
68	36
20	32
8	64
28	20
28	24
96	28
28	60
208	20
8	24
120	32
20	64
8	128
28	36
136	72
104	100
52	84
36	36
248	84
8	24
552	56
260	44
8	92
236	252
92	32
248	28
480	32
52	48
184	44
100	32
68	56
12	68
120	72
24	36
48	28
68	40
8	36
56	76
16	44
8	24
32	32
52	20
124	96
28	176
124	36
56	24
24	56
80	76
212	52
128	20
380	20
8	28
20	44
8	24
228	20
60	52
12	36
12	24
8	84
8	28
76	28
140	28
28	52
48	64
32	160
24	48
96	40
472	28
124	56
340	28
108	32
184	28
64	60
8	28
76	20
44	56
488	56
528	96
128	76
88	36
76	28
108	48
28	56
28	144
64	108
972	52
92	28
268	44
68	44
16	44
12	84
112	24
192	52
28	24
96	64
236	24
56	80
112	24
260	36
64	108
64	20
76	96
28	68
28	64
52	64
408	48
68	32
12	36
8	44
24	32
168	152
60	32
88	100
12	32
56	76
92	232
68	40
76	188
24	36
8	36
8	52
20	32
108	68
212	48
116	108
40	196
24	56
196	28
8	60
696	32
44	104
112	44
156	20
140	164
8	24
104	72
36	80
84	28
40	88
8	32
28	140
164	52
8	184
36	40
52	36
64	20
84	24
56	92
8	96
92	32
240	24
108	72
352	52
68	28
8	120
20	72
144	84
84	172
68	76
24	60
220	44
40	96
20	68
56	92
56	104
148	36
56	28
44	24
56	48
204	84
44	108
92	84
908	36
84	48
36	64
44	44
212	40
28	48
8	20
12	28
16	52
72	32
64	48
88	40
92	84
28	28
112	24
32	104
212	44
256	20
44	44
112	28
32	72
144	56
360	56
64	96
64	56
8	80
28	88
8	44
28	24
60	60
184	32
108	104
68	36
16	128
28	28
76	28
220	28
28	40
136	32
76	60
92	28
8	32
20	52
88	36
28	72
12	24
28	36
8	88
80	48
8	32
20	128
188	60
172	52
32	36
28	28
140	52
128	60
120	88
100	28
20	44
740	52
64	24
116	60
20	24
132	52
136	44
64	36
144	32
208	24
76	44
52	92
8	56
12	24
36	32
8	24
52	32
324	36
132	28
32	32
544	88
208	88
324	20
132	24
32	44
48	160
140	60
8	20
92	24
8	24
292	44
32	36
556	68
56	48
288	60
64	68
8	32
28	56
164	140
40	36
32	68
268	48
56	20
12	40
60	68
104	28
532	56
28	72
588	88
52	64
40	56
24	80
24	28
56	56
128	72
164	64
12	56
16	40
56	32
32	44
36	52
8	20
20	36
8	24
244	24
8	28
104	28
20	44
100	56
296	32
8	40
140	44
32	36
104	84
84	36
224	56
164	24
80	48
56	36
16	44
140	44
104	68
24	40
132	40
136	40
12	28
112	68
120	52
312	52
120	36
116	64
136	36
192	56
20	20
96	52
56	76
196	56
48	144
112	40
8	48
8	56
28	28
128	124
104	36
24	64
36	44
28	24
8	32
52	44
84	60
36	24
292	120
8	36
36	116
8	172
144	56
24	52
88	36
32	164
120	44
108	32
24	32
52	56
148	80
64	20
128	80
88	60
52	40
68	20
120	76
20	56
12	40
184	36
148	144
328	36
8	28
32	60
112	40
80	52
68	28
52	160
76	32
44	40
40	28
24	72
84	56
8	40
24	28
8	72
24	56
8	32
104	60
16	32
40	48
20	108
608	40
8	92
8	64
88	24
84	40
128	24
56	48
8	68
248	52
124	32
88	24
188	24
16	24
56	108
156	32
92	60
232	32
180	44
160	60
164	60
128	40
20	24
36	120
48	24
68	20
56	76
104	96
108	236
8	28
120	24
56	40
268	124
60	64
88	64
28	60
72	36
96	28
116	52
48	76
8	92
88	80
64	28
64	80
64	68
48	88
8	104
20	80
84	28
24	76
112	92
64	28
56	20
8	76
40	44
44	96
36	180
8	56
560	20
228	48
420	52
220	40
8	56
88	20
156	104
28	36
176	92
424	24
8	36
36	40
12	44
32	56
184	124
348	28
20	80
16	48
244	36
56	36
68	52
104	44
28	36
40	68
268	24
20	72
80	28
8	32
8	76
80	80
248	52
196	24
168	52
52	96
104	68
156	44
28	40
76	56
20	64
60	144
140	172
64	56
432	48
60	40
36	32
48	40
64	36
8	64
72	72
72	96
8	24
32	156
64	44
40	28
48	88
20	44
28	36
128	32
60	68
92	52
68	24
8	24
8	48
28	64
8	24
56	36
8	80
360	80
72	84
64	44
120	28
100	48
20	48
264	140
72	64
88	44
96	56
104	64
8	80
88	40
96	56
8	180
24	36
8	24
152	60
44	52
40	60
20	140
100	24
16	140
8	56
12	172
12	36
8	24
32	76
172	48
212	52
48	60
68	40
256	28
28	40
[truncated: 235,533+ more rows]

## Sheet: Figure 7
Figure 7
Sink visit fraction	Source visit fraction	Func network ID	Hub status		Func network labels			Hub status labels
0.000958362	0.000958362	5	3		1	SH		1	hubs
0.00303012	0.00303012	14	2		2	SM		2	feeders
0.00585869	0.00585869	4	2		3	CO		3	non-hubs
0.000648304	0.000648304	7	1		4	AUD
0.00181948	0.00181948	4	2		5	DM
0.00188854	0.00188854	12	3		6	MEM
0.00555709	0.00555709	5	2		7	VIS
0.00270878	0.00270878	5	2		8	FP
0.00737093	0.00737093	7	2		9	SAL
0.00197874	0.00197874	14	2		10	SUB
0.000531327	0.000531327	10	2		11	VA
0.00152351	0.00152351	10	2		12	DA
0.00324857	0.00324857	8	2		13
0.000552468	0.000552468	10	3		14	UNC
0.00102601	0.00102601	1	2
0.000865345	0.000865345	8	2
0.00117258	0.00117258	12	2
0.000995005	0.000995005	9	3
0.00148264	0.00148264	12	2
0.000397438	0.000397438	10	2
0.00180961	0.00180961	5	3
0.00110916	0.00110916	4	1
0.00273415	0.00273415	14	2
0.00193082	0.00193082	1	2
0.000703269	0.000703269	12	2
0.00118104	0.00118104	5	3
0.00157284	0.00157284	10	2
0.00114158	0.00114158	3	2
0.000658169	0.000658169	5	2
0.000959771	0.000959771	6	2
0.00153197	0.00153197	1	2
0.00202947	0.00202947	8	2
0.00195619	0.00195619	1	2
0.000796286	0.000796286	12	2
0.000658169	0.000658169	5	2
0.000376298	0.000376298	5	2
0.00453249	0.00453249	5	2
0.00140513	0.00140513	12	2
0.00511737	0.00511737	1	2
0.00179129	0.00179129	8	3
0.0027722	0.0027722	8	2
0.00272006	0.00272006	2	2
0.000541193	0.000541193	14	2
0.0019125	0.0019125	6	2
0.000703269	0.000703269	5	3
0.00241423	0.00241423	8	2
0.000359386	0.000359386	9	1
0.0014305	0.0014305	1	3
0.00260308	0.00260308	14	2
0.00144459	0.00144459	5	3
0.00130506	0.00130506	5	2
0.00156439	0.00156439	8	2
0.00296247	0.00296247	14	3
0.000422807	0.000422807	3	1
0.0028624	0.0028624	9	2
0.00438732	0.00438732	5	2
0.000442538	0.000442538	7	2
0.00262845	0.00262845	1	2
0.00188854	0.00188854	12	2
0.00205202	0.00205202	14	2
0.000422807	0.000422807	3	1
0.00144459	0.00144459	4	2
0.00254389	0.00254389	5	2
0.0041576	0.0041576	2	2
0.00184907	0.00184907	12	2
0.00155311	0.00155311	10	3
0.00251006	0.00251006	8	1
0.000913263	0.000913263	4	2
0.00103165	0.00103165	8	3
0.000472134	0.000472134	14	2
0.000830111	0.000830111	5	2
0.0017476	0.0017476	1	2
0.000966818	0.000966818	8	1
0.0013558	0.0013558	6	3
0.00136285	0.00136285	11	3
0.00278771	0.00278771	5	2
0.000527099	0.000527099	5	2
0.00441551	0.00441551	9	2
0.00132761	0.00132761	5	2
0.00466074	0.00466074	5	2
0.000806152	0.000806152	4	2
0.00098373	0.00098373	8	3
0.00428303	0.00428303	14	3
0.00103024	0.00103024	5	2
0.00532877	0.00532877	8	2
0.00253261	0.00253261	5	2
0.00173351	0.00173351	12	3
0.00140513	0.00140513	7	1
0.000748368	0.000748368	5	3
0.00250724	0.00250724	14	1
0.00143472	0.00143472	1	2
0.00295401	0.00295401	5	2
0.00324575	0.00324575	8	2
0.000917491	0.000917491	7	2
0.000746959	0.000746959	1	2
0.00135298	0.00135298	5	2
0.000996415	0.000996415	3	1
0.00702141	0.00702141	14	1
0.00125433	0.00125433	7	2
0.000670853	0.000670853	3	3
0.000418579	0.000418579	8	2
0.00144318	0.00144318	5	1
0.00198155	0.00198155	5	2
0.00195619	0.00195619	4	1
0.00120218	0.00120218	1	2
0.00207316	0.00207316	5	2
0.00298502	0.00298502	4	2
0.00128674	0.00128674	8	2
0.00154465	0.00154465	5	3
0.00605882	0.00605882	14	3
0.000348111	0.000348111	10	2
0.000820245	0.000820245	14	2
0.000473544	0.000473544	9	2
0.00283985	0.00283985	8	2
0.000345292	0.000345292	10	2
0.00188572	0.00188572	4	2
0.00118668	0.00118668	1	2
0.000914672	0.000914672	4	2
0.00217041	0.00217041	14	2
0.00211544	0.00211544	8	2
0.00231275	0.00231275	9	2
0.0027412	0.0027412	5	2
0.0015221	0.0015221	7	1
0.00261576	0.00261576	14	2
0.00114863	0.00114863	11	1
0.00394338	0.00394338	11	2
0.000704678	0.000704678	7	1
0.00023959	0.00023959	5	2
0.00308649	0.00308649	2	2
0.00573326	0.00573326	5	1
0.000916081	0.000916081	1	3
0.00236913	0.00236913	14	2
0.00141217	0.00141217	9	2
0.00190827	0.00190827	14	2
0.00274965	0.00274965	12	2
0.00293992	0.00293992	9	2
0.000968227	0.000968227	3	2
0.000713134	0.000713134	3	2
0.00311186	0.00311186	7	2
0.00141358	0.00141358	8	2
0.00123741	0.00123741	3	2
0.00160948	0.00160948	5	2
0.000738502	0.000738502	3	3
0.00502717	0.00502717	5	2
0.00101755	0.00101755	1	3
0.000563742	0.000563742	3	1
0.000839976	0.000839976	5	3
0.00457054	0.00457054	5	2
0.00117258	0.00117258	1	2
0.000104292	0.000104292	14	3
0.00187162	0.00187162	5	2
0.000847023	0.000847023	8	2
0.00409841	0.00409841	14	1
0.00297374	0.00297374	11	2
0.000954134	0.000954134	5	2
0.000635619	0.000635619	5	3
0.0010542	0.0010542	11	3
0.00103588	0.00103588	9	3
0.00096259	0.00096259	5	1
0.00343178	0.00343178	11	2
0.000663807	0.000663807	10	2
0.00122191	0.00122191	8	1
0.00114158	0.00114158	10	2
0.00215491	0.00215491	14	2
0.00124446	0.00124446	14	2
0.00175888	0.00175888	7	1
0.00421397	0.00421397	7	2
0.00109084	0.00109084	5	2
0.00108661	0.00108661	7	1
0.00241141	0.00241141	3	1
0.00309635	0.00309635	5	2
0.00326548	0.00326548	8	2
0.00569239	0.00569239	8	2
0.000577836	0.000577836	7	2
0.00267778	0.00267778	5	2
0.000439719	0.000439719	1	3
0.00157143	0.00157143	8	2
0.00283703	0.00283703	12	2
0.000911853	0.000911853	3	2
0.00230571	0.00230571	5	2
0.000932994	0.000932994	14	2
0.000955543	0.000955543	12	1
0.000801923	0.000801923	1	3
0.00039321	0.00039321	9	2
0.000534146	0.000534146	8	2
0.0010387	0.0010387	1	2
0.00104151	0.00104151	8	3
0.00526817	0.00526817	7	3
0.00220564	0.00220564	4	2
0.0018674	0.0018674	5	2
0.0083448	0.0083448	5	2
0.00076669	0.00076669	5	2
0.00400398	0.00400398	12	1
0.00246355	0.00246355	14	1
0.000732865	0.000732865	8	2
0.00318937	0.00318937	5	1
0.00139949	0.00139949	1	2
0.000322742	0.000322742	9	2
0.00424216	0.00424216	4	2
0.000825883	0.000825883	8	3
0.000374889	0.000374889	10	3
0.00035093	0.00035093	10	2
0.00089776	0.00089776	1	3
0.00133607	0.00133607	8	2
0.000869573	0.000869573	5	3
0.00234799	0.00234799	5	2
0.00113735	0.00113735	9	2
0.00661974	0.00661974	7	2
0.00143191	0.00143191	12	2
0.00266086	0.00266086	11	2
0.00299629	0.00299629	14	2
0.000916081	0.000916081	1	2
0.00440987	0.00440987	10	3
0.003405	0.003405	5	2
0.00104997	0.00104997	5	3
0.00134312	0.00134312	1	2
0.00108943	0.00108943	12	2
0.00056938	0.00056938	5	1
0.000930175	0.000930175	7	2
0.00219296	0.00219296	1	2
0.00366433	0.00366433	10	2
0.00457054	0.00457054	5	2
0.00353889	0.00353889	1	2
0.00143191	0.00143191	7	2
0.00629841	0.00629841	14	2
0.000641257	0.000641257	5	2
0.00240295	0.00240295	5	2
0.00132339	0.00132339	9	2
0.00219719	0.00219719	8	1
0.000629982	0.000629982	8	2
0.00213236	0.00213236	5	2
0.000396029	0.000396029	9	2
0.00105561	0.00105561	7	2
0.00729483	0.00729483	7	3
0.00183075	0.00183075	3	2
0.000717362	0.000717362	11	2
0.00104856	0.00104856	8	2
0.00120641	0.00120641	14	2
0.00111762	0.00111762	12	1
0.00108239	0.00108239	5	2
0.00330776	0.00330776	7	2
0.000458041	0.000458041	8	2
0.00184767	0.00184767	11	2
0.00110916	0.00110916	8	2
0.00110494	0.00110494	7	2
0.0014164	0.0014164	7	2
0.000856888	0.000856888	12	3
0.00355158	0.00355158	14	2
0.000783602	0.000783602	3	3
0.00153479	0.00153479	8	2
0.0055585	0.0055585	1	2
0.00217323	0.00217323	7	2
0.00114722	0.00114722	1	3
0.00408149	0.00408149	7	2
0.000334017	0.000334017	3	3
0.00152633	0.00152633	12	3
0.00144036	0.00144036	5	3
0.00242409	0.00242409	14	2
0.00920309	0.00920309	3	2
0.000608842	0.000608842	7	1
0.000770918	0.000770918	4	2
0.00122332	0.00122332	5	3
0.00523294	0.00523294	7	2
0.00158834	0.00158834	5	2
0.00609828	0.00609828	7	2
0.00127547	0.00127547	14	2
0.00065676	0.00065676	10	1
0.00167291	0.00167291	10	3
0.00267778	0.00267778	8	2
0.000518643	0.000518643	10	3
0.00113594	0.00113594	1	2
0.00151224	0.00151224	8	2
0.00112185	0.00112185	12	2
0.000756824	0.000756824	8	2
0.00203793	0.00203793	7	2
0.000469316	0.000469316	10	2
0.00138681	0.00138681	5	3
0.000621526	0.000621526	4	1
0.00211544	0.00211544	14	2
0.00160244	0.00160244	1	2
0.000759643	0.000759643	8	2
0.00117399	0.00117399	5	3
0.00134171	0.00134171	10	2
0.000882257	0.000882257	3	1
0.000396029	0.000396029	5	2
0.00129097	0.00129097	7	1
0.00134171	0.00134171	1	2
0.00156157	0.00156157	8	1
0.00243678	0.00243678	1	2
0.000863935	0.000863935	12	2
0.000589111	0.000589111	5	2
0.000249456	0.000249456	5	1
0.00229161	0.00229161	8	2
0.00100346	0.00100346	7	1
0.00851674	0.00851674	1	2
0.00280885	0.00280885	8	3
0.00466215	0.00466215	8	2
0.00216336	0.00216336	2	2
0.000312877	0.000312877	14	2
0.00196746	0.00196746	6	2
0.000617298	0.000617298	8	2
0.00241845	0.00241845	5	2
0.000419988	0.000419988	3	1
0.001477	0.001477	6	2
0.00181102	0.00181102	14	2
0.00205484	0.00205484	5	2
0.0013558	0.0013558	5	2
0.00173069	0.00173069	8	2
0.00268059	0.00268059	14	2
0.000584883	0.000584883	3	1
0.00223806	0.00223806	5	2
0.00345292	0.00345292	5	2
0.000493275	0.000493275	7	2
0.00552186	0.00552186	3	2
0.00163626	0.00163626	12	2
0.00127688	0.00127688	14	2
0.000731456	0.000731456	3	1
0.00203652	0.00203652	11	2
0.00258194	0.00258194	14	2
0.00218873	0.00218873	4	2
0.0010401	0.0010401	7	2
0.00168277	0.00168277	10	3
0.00408572	0.00408572	9	1
0.000969637	0.000969637	4	2
0.00148264	0.00148264	9	2
0.000662397	0.000662397	14	2
0.00182371	0.00182371	8	2
0.00184907	0.00184907	1	3
0.00102742	0.00102742	9	1
0.00125996	0.00125996	7	2
0.000990777	0.000990777	11	2
0.00252134	0.00252134	7	2
0.000255093	0.000255093	9	1
0.00552327	0.00552327	5	2
0.00153197	0.00153197	5	2
0.00332608	0.00332608	8	2
0.000618707	0.000618707	4	2
0.000807561	0.000807561	8	2
0.00322602	0.00322602	14	2
0.000955543	0.000955543	5	2
0.00756683	0.00756683	9	2
0.00230993	0.00230993	5	2
0.00261999	0.00261999	1	2
0.00128251	0.00128251	7	1
0.000645485	0.000645485	7	2
0.00142768	0.00142768	14	1
0.00169123	0.00169123	1	2
0.000780783	0.000780783	4	2
0.00421397	0.00421397	9	2
0.000838567	0.000838567	7	2
0.000566561	0.000566561	1	3
0.000739912	0.000739912	5	2
0.000966818	0.000966818	4	1
0.00208585	0.00208585	14	1
0.000804742	0.000804742	7	2
0.000849842	0.000849842	1	2
0.000452403	0.000452403	12	2
0.000799105	0.000799105	7	1
0.00258899	0.00258899	5	2
0.00154324	0.00154324	4	1
0.0013262	0.0013262	1	2
0.00125715	0.00125715	8	2
0.00615184	0.00615184	4	2
0.00129802	0.00129802	12	2
0.00141077	0.00141077	9	2
0.00711302	0.00711302	14	2
0.000458041	0.000458041	10	2
0.000560924	0.000560924	14	2
0.000560924	0.000560924	9	2
0.00196323	0.00196323	14	2
0.000591929	0.000591929	10	3
0.00226483	0.00226483	11	2
0.00118245	0.00118245	1	2
0.00177156	0.00177156	4	2
0.00181525	0.00181525	14	1
0.00141358	0.00141358	8	1
0.00504408	0.00504408	9	2
0.00277643	0.00277643	5	2
0.00148264	0.00148264	7	2
0.00261013	0.00261013	8	2
0.00125996	0.00125996	9	1
0.00524703	0.00524703	4	2
0.000608842	0.000608842	7	1
0.000291737	0.000291737	8	2
0.00250161	0.00250161	2	2
0.00344588	0.00344588	5	1
0.0011303	0.0011303	6	3
0.00140513	0.00140513	14	1
0.000893532	0.000893532	9	2
0.0015813	0.0015813	14	2
0.00385459	0.00385459	7	2
0.00292723	0.00292723	9	2
0.00125855	0.00125855	3	2
0.000870982	0.000870982	3	2
0.00259181	0.00259181	7	2
0.00260449	0.00260449	8	2
0.00182934	0.00182934	2	2
0.00214786	0.00214786	5	2
0.000707497	0.000707497	9	2
0.00343037	0.00343037	5	2
0.00065535	0.00065535	1	3
0.00050314	0.00050314	3	1
0.000969637	0.000969637	7	2
0.00474671	0.00474671	5	2
0.00080897	0.00080897	1	2
6.90584e-05	6.90584e-05	8	3
0.00183639	0.00183639	5	2
0.00104715	0.00104715	8	3
0.00308367	0.00308367	11	2
0.00277502	0.00277502	11	2
0.00107816	0.00107816	5	2
0.00050314	0.00050314	5	2
0.000906216	0.000906216	9	2
0.000927356	0.000927356	5	2
0.000541193	0.000541193	5	1
0.005092	0.005092	11	2
0.000797695	0.000797695	14	1
0.00163485	0.00163485	8	2
0.000863935	0.000863935	3	2
0.0012952	0.0012952	14	2
0.000607432	0.000607432	5	2
0.00149955	0.00149955	7	1
0.00414914	0.00414914	7	2
0.00094004	0.00094004	5	2
0.000704678	0.000704678	7	1
0.00162358	0.00162358	9	1
0.0060856	0.0060856	11	2
0.002923	0.002923	5	2
0.0120627	0.0120627	9	2
0.000835748	0.000835748	7	2
0.00201115	0.00201115	8	3
0.000434082	0.000434082	1	3
0.00142627	0.00142627	8	2
0.00303293	0.00303293	12	2
0.00096259	0.00096259	3	2
0.00181807	0.00181807	5	2
0.000629982	0.000629982	14	2
0.000855479	0.000855479	12	1
0.00104292	0.00104292	1	3
0.000508777	0.000508777	9	2
0.000797695	0.000797695	12	2
0.0012952	0.0012952	1	2
0.00115285	0.00115285	4	2
0.00348816	0.00348816	7	3
0.00518784	0.00518784	4	2
0.00174337	0.00174337	12	2
0.00754005	0.00754005	5	2
0.000536965	0.000536965	5	1
0.00444229	0.00444229	12	2
0.00179411	0.00179411	14	1
0.00070045	0.00070045	9	1
0.00228598	0.00228598	11	1
0.0017927	0.0017927	12	2
0.00043831	0.00043831	3	1
0.0109366	0.0109366	4	2
0.000804742	0.000804742	2	2
0.000542602	0.000542602	10	3
0.000598976	0.000598976	2	2
0.0009189	0.0009189	1	3
0.0016123	0.0016123	8	2
0.000844204	0.000844204	5	3
0.00151365	0.00151365	5	2
0.0012205	0.0012205	9	2
0.00501026	0.00501026	7	2
0.00112326	0.00112326	8	2
0.00152633	0.00152633	11	2
0.00269469	0.00269469	14	2
0.000907625	0.000907625	1	2
0.0040223	0.0040223	10	3
0.00487637	0.00487637	8	2
0.00127406	0.00127406	5	3
0.00098373	0.00098373	9	2
0.000932994	0.000932994	12	2
0.000541193	0.000541193	5	1
0.000653941	0.000653941	7	2
0.00190545	0.00190545	1	2
0.00425625	0.00425625	14	2
0.00372916	0.00372916	5	2
0.0056938	0.0056938	1	2
0.00119232	0.00119232	7	2
0.0023649	0.0023649	14	2
0.000761052	0.000761052	5	2
0.00260731	0.00260731	5	2
0.00160808	0.00160808	9	2
0.00203511	0.00203511	8	2
0.00052569	0.00052569	8	2
0.00166304	0.00166304	5	1
0.000326971	0.000326971	9	2
0.000892122	0.000892122	7	2
0.00579386	0.00579386	7	2
0.00120077	0.00120077	3	2
0.0010091	0.0010091	3	2
0.000886485	0.000886485	3	2
0.00131916	0.00131916	14	2
0.00083152	0.00083152	8	1
0.000870982	0.000870982	5	1
0.00245933	0.00245933	7	3
0.000539783	0.000539783	9	1
0.00255798	0.00255798	11	2
0.00107534	0.00107534	8	2
0.0018378	0.0018378	7	2
0.00148687	0.00148687	7	2
0.00124023	0.00124023	9	3
0.00208726	0.00208726	14	2
0.000909035	0.000909035	1	3
0.00178002	0.00178002	8	2
0.00516529	0.00516529	1	2
0.00142909	0.00142909	7	2
0.0013713	0.0013713	6	2
0.00380949	0.00380949	7	2
0.000518643	0.000518643	3	3
0.0028173	0.0028173	1	3
0.00108661	0.00108661	10	1

## Sheet: Figure 10
Figure 10
Panel a			Panel b			Panel c
c	Rlocal	Rglobal	prop rand edges	Rlocal	Rglobal	slope	Rlocal	Rglobal
0.1	0.537821	0.467231	0	0.902505	0.531353	-0.0367804	0.945671	0.607752
0.12	0.528114	0.458225	0.025	0.903216	0.5399	-0.0326937	0.967842	0.731403
0.14	0.524245	0.453338	0.05	0.905132	0.554224	-0.028607	0.982388	0.849641
0.16	0.519138	0.446544	0.075	0.900763	0.541798	-0.0245203	0.994738	0.932645
0.18	0.507088	0.43353	0.1	0.892649	0.514331	-0.0204336	0.998882	0.973388
0.2	0.493236	0.4178	0.125	0.886348	0.518738	-0.0163469	1	1
0.22	0.476073	0.399089	0.15	0.886868	0.533553	-0.0122601	1	1
0.24	0.452436	0.373427	0.175	0.873599	0.505642	-0.00817343	1	1
0.26	0.416093	0.33161	0.2	0.89452	0.593956	-0.00408671	1	1
0.28	0.360382	0.258241	0.225	0.937876	0.755821	0	1	1
0.3	0.318188	0.180273	0.25	0.980184	0.89449
0.32	0.2983	0.134791	0.275	0.982236	0.903319
0.34	0.304455	0.135751	0.3	0.987801	0.914724
0.36	0.304711	0.143418	0.325	0.988232	0.910603
0.38	0.308284	0.149199	0.35	0.99007	0.924336
0.4	0.309907	0.154787	0.375	0.991771	0.936681
0.42	0.311401	0.157697	0.4	0.993208	0.946244
0.44	0.316252	0.163315	0.425	0.995467	0.962368
0.46	0.315859	0.172111	0.45	0.997045	0.973881
0.48	0.323521	0.187892	0.475	0.998075	0.983132
0.5	0.338984	0.218764	0.5	0.999322	0.994105
0.52	0.382478	0.29155	0.525	0.999942	0.999506
0.54	0.999094	0.998953	0.55	1	1
0.56	0.999966	0.999961	0.6	1	1
0.58	1	1	0.65	1	1
0.6	1	1	0.7	1	1
			0.75	1	1
			0.8	1	1
			0.85	1	1
			0.9	1	1
			0.95	1	1
			1	1	1

## Sheet: Supplementary Figure 1
Supplementary Figure 1
Degree	Nodal mean speed (m/s)
78	30.9313
201	26.3488
133	44.1413
191	34.871
135	38.2937
63	31.1081
224	33.1591
187	34.2655
125	37.2994
121	25.8038
245	30.2194
165	27.9469
142	40.3531
152	39.1384
205	28.3171
143	44.9479
163	44.1047
78	44.1211
122	36.719
214	29.5417
101	35.1402
206	30.3792
140	28.561
171	40.3017
162	39.3955
99	32.9345
220	32.2848
176	29.3024
114	27.9365
265	22.9663
206	40.0113
184	37.3105
112	39.2858
199	29.2381
105	31.4805
200	28.0813
134	39.251
201	34.3475
136	40.9218
71	39.9158
122	40.922
155	39.1322
109	30.6773
178	29.0016
131	36.0082
161	32.2048
270	27.886
138	31.5132
101	31.3804
87	27.6984
129	36.3112
133	38.851
110	29.5944
252	34.514
134	38.3671
140	42.3393
181	36.3833
114	40.508
162	42.1022
130	29.3726
218	31.2819
180	36.3215
143	29.2444
130	40.7302
130	34.4088
134	36.2355
207	44.3926
160	29.8286
100	41.1485
143	33.5171
142	39.8891
130	42.6752
245	32.068
137	28.6846
73	28.7039
237	32.6725
177	35.5103
112	38.9816
105	31.9308
137	42.6786
228	35.2159
76	34.8487
65	29.0511
172	38.1674
150	39.9973
110	31.7925
117	40.1786
200	35.0024
103	29.2551
239	32.0224
148	42.045
145	33.8605
134	39.9839
138	40.1429
167	30.0492
140	29.403
211	33.2062
146	35.0585
174	34.9955
118	33.5205
179	39.0298
206	35.5942
129	28.5571
167	35.8989
229	34.3767
170	40.5288
140	44.2287
171	35.1667
77	33.7683
68	26.905
229	28.4695
168	25.6243
130	38.8185
102	33.1896
176	38.1421
136	33.2715
235	31.8457
148	33.9794
167	31.5371
171	44.9657
127	43.9277
125	25.5813
185	36.3333
131	32.3532
265	31.171
156	42.7223
235	32.7933
145	31.097
123	36.4276
138	33.1241
90	34.0159
107	29.0279
119	36.8467
136	25.3324
181	32.3976
149	36.2298
222	38.0947
158	38.322
159	36.0086
176	41.9296
167	39.0009
139	25.8485
114	31.256
161	40.92
75	40.4359
244	33.013
117	26.2992
80	35.8955
200	33.1366
84	29.3108
134	25.826
133	42.5864
130	29.3721
144	43.945
153	29.6372
109	25.2509
77	32.1945
108	31.3133
158	31.7312
136	40.7559
222	30.6156
212	39.9477
190	27.7338
101	27.326
100	38.1644
245	25.6376
97	35.3213
140	31.9463
226	29.7758
245	29.5614
133	37.1253
147	39.5297
135	42.1771
144	41.6391
101	38.9974
103	32.603
162	36.3656
154	42.3383
164	32.0882
126	31.8562
146	31.8445
264	33.6159
117	34.9296
151	34.5702
196	36.327
162	41.2451
119	33.3631
113	32.9076
111	41.3386
134	40.0158
95	32.128
125	31.5848
176	40.3745
154	30.7519
207	36.1724
167	39.5886
173	44.1108
217	34.1864
139	42.6159
133	37.7213
143	34.3683
199	31.593
124	39.8215
189	35.2742
161	31.8908
183	33.6936
179	37.8396
115	36.3888
191	38.3576
121	47.3274
137	26.3561
198	31.5575
136	31.4902
117	46.5095
97	23.8435
138	32.7738
257	31.0763
214	31.1804
131	33.6964
133	41.1481
127	27.1873
156	30.9746
144	40.4487
129	25.7868
118	35.0926
165	33.2567
127	29.2472
149	37.374
194	41.047
199	34.1425
186	31.4718
132	40.1807
160	32.0823
103	31.7637
158	32.7851
175	34.0065
174	38.1266
137	38.1355
216	35.8801
133	31.551
119	26.0509
198	41.3164
125	45.7724
155	39.1334
141	41.1282
113	32.9239
92	33.2323
138	33.0702
125	37.6129
155	39.8226
132	43.0553
131	30.9768
114	30.0965
119	26.558
133	36.9345
98	44.3587
72	32.2078
207	27.2984
133	42.9154
169	29.398
141	39.9583
93	29.2092
183	34.3961
170	31.5401
111	36.645
131	25.4115
234	30.3468
169	29.1261
139	39.5116
146	36.7719
203	32.2294
136	46.3938
150	44.1729
114	43.9032
107	36.2065
204	29.032
120	39.7878
206	31.4615
159	33.1417
167	36.6224
152	38.6444
110	32.5752
192	32.8301
217	31.2256
165	29.973
298	24.0262
213	38.9664
194	33.049
105	38.9595
203	28.6166
118	34.343
203	28.7171
130	36.2697
210	33.3858
120	39.732
92	43.6823
98	40.7424
155	35.3199
157	36.079
208	27.8851
139	39.8489
169	32.053
247	31.4344
192	32.0984
100	32.4258
95	29.7839
118	36.8414
99	38.6738
170	28.3015
217	34.4022
142	36.976
147	40.2626
162	38.9543
110	43.3435
147	38.7065
124	34.958
213	33.045
172	36.8763
144	30.9792
130	36.8362
140	31.4049
121	36.1127
168	44.0333
162	30.1741
116	42.7203
162	36.0292
143	40.4452
112	39.6067
232	31.6036
210	29.2843
120	32.2393
226	32.2927
193	36.89
111	38.1583
114	32.8726
148	39.0113
202	33.2605
145	34.6881
91	28.3015
172	38.1401
134	40.4945
119	31.6264
119	37.748
191	33.0248
119	31.7101
239	33.0534
136	43.4423
154	34.1819
117	39.2357
122	42.6991
166	29.0811
159	31.5441
192	31.0795
170	39.8831
149	34.3191
128	36.5311
186	38.9311
191	35.4276
112	30.0488
172	36.8284
224	34.093
166	42.8459
141	43.4667
194	34.1298
98	34.0539
75	27.6797
218	30.6831
203	30.4112
115	36.7135
149	34.0563
146	35.3212
121	36.4967
216	29.9526
135	31.5385
194	32.726
221	40.2703
127	43.531
116	26.3943
166	35.2773
141	31.2196
267	33.4051
160	47.7346
228	32.726
185	31.8411
137	31.093
150	35.1798
96	34.9506
120	31.4596
137	33.202
157	28.9234
171	31.7529
164	35.1636
230	36.3294
164	35.7199
132	35.7449
185	40.8717
146	36.6613
128	25.7489
142	33.1102
152	41.8519
82	42.3239
253	34.6364
149	30.2583
75	33.6336
191	32.3996
116	33.2114
125	24.8043
100	39.6156
139	29.9413
148	46.245
155	28.5176
200	24.2627
144	32.7683
126	31.8726
186	31.8574
140	45.0822
236	30.9872
168	37.0409
213	29.4328
105	28.087
119	41.6673
268	28.0684
90	33.5738
199	31.2306
217	27.3957
251	32.3453
121	39.7339
141	41.4458
135	43.6553
123	42.4073
105	37.3652
101	32.9412
168	36.2985
142	40.0982
187	30.7306
149	32.2633
149	28.0296
264	32.4659
106	35.9627
167	35.5765
182	38.2619
176	37.0306
159	31.8928
104	32.2748
98	39.0992
121	38.4945
85	31.4449
162	33.9261
168	37.1269
166	32.4676
203	34.5796
181	40.9685
171	40.2905
212	34.9637
119	40.5223
146	38.5631
158	33.9087
165	32.6843
126	39.5645
189	32.2025
129	31.7745
209	33.2917
163	38.573
109	39.6045
192	37.6063
166	43.3212
163	28.6749
202	28.4681
139	32.1635
132	44.349
84	25.3389
147	33.2323
256	29.9866
190	32.1326
142	32.9799
123	39.2142
126	26.7757
167	36.0763
138	38.6872
149	28.6877
141	37.1738
154	32.4179
114	28.6135
146	38.7901
139	40.4684
214	33.9586
193	30.7245
136	41.4174
155	33.2173
113	37.0831
167	32.8952
182	29.8958
179	35.5016
115	38.5791
218	36.372
162	32.6733
102	31.6536
194	38.6186
133	51.8347
190	37.6953
114	41.3796
127	30.0137
88	32.8956
149	37.5955
114	38.7773
140	44.3641
128	45.0096
148	32.0182
146	29.6005
121	28.0078
133	35.6108
88	41.6941
248	27.2059

## Sheet: Supplementary Figure 5
Supplementary Figure 5
Individual subjects		Initial conditions
Nodal mean speeds (m/s)	Mean dwell times (ms)	Nodal mean speeds (m/s)	Mean dwell times (ms)
34.6784	93.2075	35.2526	89.6413
31.6718	101.761	35.0243	87.658
31.5781	90.1873	35.5016	91.3015
32.254	81.8292	35.7664	89.021
32.4581	95.0318	35.1996	88.0068
33.3835	84.3173	35.0292	88.8004
32.7768	99.0698	35.7852	86.1466
35.7445	87.9176	35.381	90.8765
31.5959	85.7867	34.9981	88.1931
32.6449	96.1688	35.9029	90.4664
31.4006	84.1239	35.6857	84.966
33.7367	112.545	34.4938	86.5218
32.4264	75.8772	35.8519	88.5174
34.0962	91.7197	35.3409	90.1387
32.8085	93.0343	34.6445	86.6346
34.6121	84.9767	35.4879	88.9938
34.4579	87.137	35.7864	90.042
32.4763	88.4524	35.1922	90.4752
34.0633	105.614	35.1489	89.8202
32.6893	94.7683	35.3235	88.605
31.1637	78.7619	34.9049	86.5473
35.0688	93.3082	35.1789	88.2069
32.9466	90.1027	34.7588	86.6802
26.8957	79.9144	35.1931	89.7129
32.9795	90.5455	35.0582	94.3729
33.5907	90.541	35.3689	86.9613
32.3294	96.2581	35.7285	91.7133
31.9078	82.259	35.2114	92.0153
33.241	94.4713	35.3034	90.288
31.5919	99.5333	35.4496	88.6036
34.6563	91.3108	35.3573	89.1974
31.7701	80.3978	35.4122	91.1345
32.5837	90.5443	35.2791	89.0082
33.8825	95.5769	35.6356	90.1724
27.3632	92.2776	35.2163	89.1147
37.0523	102.213	35.629	91.0276
33.13	83.8535	35.3567	89.7302
30.3114	80.3989	34.9484	86.8453
34.1773	84.2841	35.1051	90.4883
31.5463	95.3227	35.4898	91.2471
32.9399	92.8428	35.0194	89.8526
30.872	94.4103	35.8179	94.1304
30.5442	88.8554	35.5215	85.4217
31.0399	82.903	35.0145	89.3612
33.1388	87.8348	35.1767	86.703
33.4547	97.377	35.4541	89.4786
33.7428	80.4528	35.381	90.6334
30.7427	94.8153	35.3403	88.2266
37.5607	99.1263	35.515	90.9345
31.8607	86.8889	35.4255	90.1187
35.8094	108.701	35.3167	90.6294
32.1333	93.9231	34.8338	86.9901
30.3595	96.8366	35.6527	89.9945
29.9165	85.2069	35.0965	92.9798
36.4796	99.5987	35.5676	90.3217
29.8197	90.3515	35.8	88.58
32.4482	94.3205	34.8701	87.2074
34.0565	91.5583	35.3931	89.7237
35.0227	93.8718	35.4559	87.2555
32.9735	97.9016	35.3905	91.9601
32.0641	93.3625	36.0794	89.5367
31.9154	84.6477	35.015	87.7132
32.644	93.325	35.0977	90.9921
34.9558	98.9536	35.0883	87.6278
31.7624	94.5256	35.1371	88.3407
32.1839	102.436	35.4764	88.96
35.2779	107.723	35.6299	90.0085
33.1329	84.0338	34.8206	88.7329
33.7144	95.4194	35.7745	86.3286
31.7458	83.3165	35.2234	89.4437
33.205	100.162	35.2135	89.9345
28.5781	78.9149	35.0521	85.3571
35.4782	95.4098	34.8331	86.8681
32.4279	86.4348	35.4438	89.7799
33.0471	90.1027	35.2725	88.8097
		35.1392	86.0311
		35.5641	87.7634
		35.075	86.999
		35.6314	86.8195

## Sheet: Supplementary Figure 6
Supplementary Figure 6
sigma	Rlocal	Rglobal	mean dwell time (ms)
0	0.789028	0.424357	45.9947
0.001	0.786447	0.477872	52.4639
0.002	0.754056	0.53932	56.9064
0.003	0.520959	0.239382	59.8902
0.004	0.390809	0.18253	57.9402
0.005	0.377635	0.212772	48.2766
